# Supplementary material for: Scratching the Surface Takes a Toll: Immune Recognition of Viral Proteins by Surface Toll-like Receptors
Source: Viruses. 2022 Dec 24;15(1):52. doi: 10.3390/v15010052 (PMC9863796; doi:10.3390/v15010052)
Supplement: Supplementary file 1 [file viruses-15-00052-s001.zip]

Archive with 1 entries (1 files):
- viruses-2060349-supplementary.xlsx
