# Supplementary material for: Scratching the Surface Takes a Toll: Immune Recognition of Viral Proteins by Surface Toll-like Receptors
Source: Viruses. 2022 Dec 24;15(1):52. doi: 10.3390/v15010052 (PMC9863796; doi:10.3390/v15010052)
Supplement: Supplementary file 1 [file viruses-15-00052-s001.zip › viruses-2060349-supplementary.xlsx]

## Sheet: Sheet1
Citation #. Author (Year) - Virus (Strain) - type used	Virus purification/ expression platform	TLR/dimer involved	Co-receptor	Benefits host, virus, or both	Ligand identified/ possible ligand	Cytokines (or additional genes) identified that were TLR2 dependent	Human v. mouse	Endotoxin level?	Lipoprotein level?
Baltimore Classificiation: Class I
12. Compton (2003) - HCMV (AD169 strain) - infectious, UV IA, defective particles, gB	Human diploid fibroblasts	TLR2 was involved. TLR1, TLR6, and TLR4 were not tested. gB alone did not induce a response to the level of CMV.	CD14 was involved	Not listed	Not listed/identified	Il-6, IL-8	Human - PBMCs Mice - C57BL10/ScNCR, C57BL/6x129 F2, C57BL10/SnJ	No detectible LPS	Not listed
13. Boehme (2006) - HCMV (AD169) - infectious, UV-IA, gB, gH, gL	Virus - NHDF cells. Protein - CHO cells	TLR2 and TLR1 were involved. TLR6 and TLR4 were not involved.	CD14 was involved	Propose a mechanism whereby HCMV utilizes TLR activation to recruit cells that can enhance its dissemination.	gB and gH, but not gL	IL-6, IL-8	Human - HEK-293, human fibroblast cell line	Not listed	Not listed
14. Brown (2009) - HCMV - gB	E. coli	TLR2 was involved (R753Q polymorphism). TLR4 was not expressed in HEK cells indicating it was not required. TLR1 and TLR6 were not tested.	CD14 was not tested here	Increased CMV-related disease is associated with this polymorphism but was not directly tested here.	gB	IL-1β, IL-6, IL-8, and TNF	HEK-293	The HEK cells were unresposive to LPS	Not listed but gB was made in E. coli, and with 2.5% glycerol at the concentration used
72. Gaudreault (2007) – EBV – infectious, UV-IA, heat inactivated	B95.8-infected cells	TLR2 was involved. TLR1, TLR6, and TLR4 were not tested.	Tested CD14, not involved	Not listed	gp350/220 – used a monoclonal (72A1) against this protein to abrogate the response. Could be masking the actual epitope for TLR2 recognition.	MCP-1, IP-10 (CXCL10), MIP-1α (CCL3), MIP-1β (CCL4), and IL-8	Human – HEK-293, PBMCs	Not directly tested – used polymyxin B control	Not directly tested – used lysed cell prep control
10. Ariza (2009) - EBV - purified dUTPase	E. coli (BL21EBVdUT)	TLR2 was involved. TLR1 and TLR6 were not involved but do suggest that TLR6 is a negative regulator of this response. TLR4 was not involved.	Tested CD14, not involved	Not listed	dUTPase, which is produced post infection.	IL-6	Human - HEK-293, primary monocytes	No detectible LPS	Checked for peptidoglycan, DNA, and RNA, but not lipoprotein
73. Fiola (2010) - EBV - infectious and UV-IA	B95.8-infected cells	TLR2 was involved in combination with TLR9. TLR1, TLR6, and TLR4 were not tested.	CD14 was not tested here	Not listed	Not listed/identified	IL-8, MCP-1, and IL-10 were all partially TLR2-dependent	Human - primary monocytes, plasmacytoid DCs	Not listed	Not listed
11. Ariza (2013) - EBV - purified dUTPase, dUTPase containing exosomes	E. coli (BL21EBVdUT), exosomes are derived from Raji cells	TLR2 was involved. TLR1, TLR6, TLR4 were not tested.	CD14 was not tested here	Host cells lysed during EBV infection release dUTPase that may modulate the inflammatory environment during infection.	dUTPase alone and in exosomes	CCL20, IL-6, CXCL11, IFIT1, IFIT2, IFIT3, OASL, OAS2, TNFIP6, IFI44, FOXO1, TNF, IL-23, IL-12p40, IL-1β, IL-6, IL-10, TGF-a, CCL20, RANTES	Human - DCs, LCs, HEK-293, Raji cells, PBMCs	No detectible LPS	Checked for peptidoglycan, DNA, and RNA, but not lipoprotein. Non-induced Raji cells were utilized.
74. Zheng (2014) – EBV – infectious	B95.8-infected cells	TLR2 was involved in combination with TLR9. TLR1, TLR6, and TLR4 were not tested.	Tested CD14 relative to TLR9 in DNA recognition	Not identified in this paper, but mention from a previous paper that an inflammatory response may be beneficial in the beginning of the infection but later on may result in tumorigensis from host damage.	Not listed/identified	MCP-1, IL-8	Human - HEK-293, THP-1	Not listed	Not listed
23. Kurt-Jones (2004) - HSV-1 (KOS) - infectious and UV-IA	Vero cells	TLR2 was involved. TLR6 and TLR4 were not involved. TLR1 was not tested.	CD14 was not tested here	TLR2 may contribute to the pathogenicity of HSV as TLR2-deficient mice demonstrated reduced mortality, inflammation, and brain damage without a change in viral burden.	Not listed/identified	IL-6, MCP-1	Human - HEK-293 Mice - B6129F2/J, peritoneal exudate cells	Not listed	Not listed
29. Aravalli (2005) - HSV-1 (17syn+) - infectious	Rabbit skin fibroblasts	TLR2 was involved. TLR1, TLR6, and TLR4 were not tested.	CD14 was not tested here	Not directly tested but suggest from other literature that TLR2-deficient mice demonstrate higher survival rates.	Not listed/identified	TNF, IL-1β, IL-6, IL-12, CCL7, CCL8, CCL9, CXCL1, CXCL2, CXCL4, CXCL5	Mice - C57BL/6, microglial cells	Not listed	Not listed
24. Kurt-Jones (2005) - HSV-1 (KOS), HSV-2 (186) - infectious and UV-IA	Not listed	TLR2 was involved. TLR1 and TLR6 were not tested. TLR4 was not involved	CD14 was tested but not directly shown to be needed (no TLR2 only HEK cells)	TLR2 may contribute to increased inflammation seen in neonates.	Not listed/identified	IL-6, IL-8 (higher secretion in neonatal blood cells than adult)	Human - PBMC, whole blood (neonates), HEK-293	Not directly tested - TLR4 transfected HEK293 cells did not activate NF-κB with HSV-1/-2	Not listed
81. Mansur (2005) - HSV-1 (EK), Vaccinia virus Western reserve)	Vero cells	TLR2 alone was not sufficient to respond to HSV-1, nor was TLR4. VV did not activate NF-κB CD25 reporter.	CD14 was coexpressed with TLR2 and TLR4	TLR2 may contribute to inflammatory response during HSV-1 but not alone as its absence didn't impact cytokine production or survival.	Not listed/identified	TNF (produced by TLR2-deficient cells, but not MyD88-deficient cells)	Hamster - CHO Mice - C57BL/6, thioglycollate-elicited peritoneal macrophages	Not directly tested - TLR4 cells lacking TLR2 did not activate NF-κB with HSV-1	Not listed
30. Sato (2006) - HSV-1/-2 (HSV-1: KOS-K, KOS-CE, KOS-S, KOS-A, UL24 KOS-C, TK KOS-C, and clinical isolates, HSV-2: 186-K, TK186-K, UL29186-K, HSV-2 G-A) - infectious, UV-IA	Vero, V529	KOS-K, 186-K, and UL29186-K but not KOS-A, KOS-CE, or TK186-K, activate TLR2. HSV's recognized by TLR2 depends on TLR2/6 and to a lesser extent, TLR2/1. Plasmacytoid DCs, not classical DCs recognize some HSV's by TLR9 alone.	CD14 was not involved	suggest from previous studies that TLR2 may have a role in exacerbating encephalitis and may be linked to sepsis-like disease. Benefically suggest that TLR2 could be involved in the maturation of the endosome, bringing the virus in close proximity to TLR9 for recognition.	Not listed/identified here	IL-6, IL-12 (partial TLR2/TLR9 dependence), TNF (TLR2-independent, TLR9-dependent)	Human - HEK-293 Mice - F2 generations from 129/svJ X C57BL/6	Not listed	Not listed
31. Aravalli (2007) - HSV-1 (17 syn+)	Rabbit skin fibroblasts	Cell death was signficiantly lower in TLR2-deficient microglial cells post-HSV-1 infection and pro-apoptotic genes were downregulated in TLR2-deficient cells. TLR1, TLR6, and TLR4 were not tested.	CD14 was not identified here	Not directly listed	Not listed/identified here	Caspase 3, Dsip-1, Cide-b, Caspase-2, Tnfrsf12a, RipK2	Mice - primary microglial cells (>99%)	Not listed	Not listed
25. Bochud (2007) - clinical HSV-2	HSV-2 infected individuals	Two TLR2 hapoltypes, 2 TGTTG and 4 TACTG were associated with increased viral shedding and lesion rates.	CD14 was not identified here	Polymorphisms in TLR2 may be associated with variations in clinical manifestations of HSV-2 infections.	Not listed/identified	Not listed	Human, clincal samples	Not listed	Not listed
26. Sarangi (2007) - HSV-1 (RE) - infectious	Not listed	TLR2 and TLR9 may act in a compensatory manner. TLR4 was involved in the response to HSV.	CD14 was not identified here	TLR2 and TLR9 contribute to inflammatory disease associated with HSV infection. TLR4 may contribute to an anti-inflammatory or regulatory response.	suggest host induced proteins during HSV-1 infection including BD3 and Hsp70	IL-1β, IL-6, IFN-γ, VEGF (lower in TLR2/MyD88 deficient mice, increased in TLR4 deficient mice), IL-10 (lower in TLR4 deficient mice), COX-2 (lower in TLR2 deficient mice)	Mice - C57BL/6	Not listed	Not listed
32. Ahmad (2008) - HSV-1 (McIntyre), infectious, UV-IA	Vero cells	TLR2 was involved. TLR1 and TLR6 were not tested. TLR4 was not involved.	CD14 was not tested here	Not directly listed	Not listed/identified	IL-15	Human - THP-1, primary monocytes	Not directly tested – used control mock treatment of viral preparation, TLR4 neutralization did not prevent IL-15 upregulation	Not directly tested – used control mock treatment of viral preparation
86. Reske (2008) - HSV-1 (17) - infectious, gB, gD, gH/gL proteins	HSV - baby hamster kidney cells gB, gD, gH/gL - Cos7 cells	TLR2 was not involved in the recognition of gB, gD, gH/gL. TLR1, TLR6, and TLR4 were not tested.	CD14 was not tested here	Not listed	gB, gD, gH/gL but were TLR2-independent	IFN-α, IL-10 but likely TLR2-independent for gB, gD, gH/gL	Human - HEK-293, monocyte-derived DC, plasmacytoid DC from PBMC	For proteins - co-culture with Cos7 cells expressing these proteins was performed	Not listed
33. Sørensen (2008) - HSV-2 (MS, 333) - infectious, UV-IA	Vero cells	TLR2 was involved in combination with TLR9. TLR1, TLR6, and TLR4 were not tested.	CD14 was not tested here	The combination of TLR2 and TLR9 is protective but the loss of a single receptor is seemingly compensated for.	Not listed/identified	TNF, CXCL9, RANTES, KC	Mice - C57BL/6, BM-DCs, peritoneal cells, spleen leukocytes	Not listed	Not listed
88. Daubeuf (2009) - HSV-1 (HF-HSV, H+ - HSV, ICP0 mutants - M4, FXE, USP7, USP7.C223S) - infectious (?), ICP0	Not listed	ICP0 interefed with TLR2 and TLR4 inflammatory signaling pathways. HF-HSV induced greater inflammation than H+ - HSV.	CD14 was not tested here	ICP0 interference seems to benefit the host by modulating the inflammatory response to HSV	ICP0 - inhibitory	TNF, IP-10, IFN-β (H+ HSV, HF-HSV), IL-6 (HF-HSV)	Human - primary B cells from patients with CLL, HEK-293 Mice - J774	Not listed - utilized a bacteria artificial chromosome	Not listed
91. Lima (2010) - HSV-1 (EK) - infectious	Vero cells	TLR2 was involved in combination with TLR9. TLR1 and TLR6 were not tested. TLR4 was not involved.	CD14 was not tested here	TLR2 played a minor role in mouse survival, while TLR9 played a major role as TLR9-deficient mice displayed higher mortality than WT mice.	Not listed/identified	Trigeminal ganglia - IL-8 (higher in TLR2 and TLR9 expressing HEK cells), TNF (lower in all murine knockouts), IL-12p40 (lower in TLR2 and TLR9, and lowest in TLR2/9 knockout mice), IFN-γ (lower in all knockouts), CXCL10/IP-10/CCL2 (overexpressed in TLR2/9 knockout), IL-1β (lower in TLR2 and TLR2/9 knockouts) Brain - IFN-γ (higher in TLR2 and TLR9 single knockouts), IL-1β (lower in TLR9 and TLR2/…	Human - HEK-293 Mice - Thioglycollate-elicited peritoneal macrophages, C57BL/6	Listed that TLR4 expressing HEK-293 cells did not induce IL-8 production like the TLR2 expressing HEK-293 cells did.	Not listed
89. van Lint (2010) - HSV-1 (KOS and F, including several mutants) - infectious	Vero, U20S, E5 complementing cells, V8-27	TLR2 signaling was inhibited by ICP0 intracellularly and independent of nuclear export.	HEK-293 cells were co-transfected with TLR2 and CD14 for TLR2 related assays	ICP0 interferes with the inflammatory response to HSV-1	Not listed/identified here (ICP0 was not listed as directly interacting with the exogenous portion of TLR2)	IL-6 expression was reduced in the absence of TLR2, not TLR4, IL-8 expression is reduced in response to TLR2 ligands in the prescence of ICP0	Human - HEK-293 Mice - C57BL6-derived peritoneal macrophage	Not directly tested – used TLR4-deficient macrophage	Not listed
87. Kim (2012) - HSV-1, -2 (F, 186) - infectious, UV-IA, gD peptides	Fmoc chemistry	TLR2 was involved. TLR1, TLR6, and TLR4 were not tested.	CD14 was not tested here	Not listed	gD	Small response to gD alone for IFN-γ	Human - NK, CD4 T cells, primary monocytes, HEK-293, CD8 T cells	Not listed	Not listed
34. Leoni (2012) - HSV-1 (F and ICP0 mutant) - infectious, UV-IA, gH, gL, gB, gB730t-st protein	HSV-1 - Hep-2(?) gH, gL, gB - mammalian cells(?) gB730t-st protein - HEK-293	TLR2 was involved. TLR1, TLR6, and TLR4 were not tested.	CD14 was not tested here	Not listed	gH/gL induce a TLR2 dependent response and bind TLR2, gB binds TLR2 but does not induce a response	Not listed	Human - HEK-293	Not directly tested – used heat inactivated control	Not listed
27. Wang (2012) - HSV-1 (7134R) - infectious	Vero cells	TLR2 was involved. TLR1, TLR6, and TLR4 were not tested. TLR9 was not involved.	CD14 was not tested here	TLR2 is suggested to be involved in detrimental cytokine production post-intracranial infection	Not listed/identified	MCP-1, TNF, IL-6, IFN-α, IFN-β	Mice - C57BL/6, peritoneal exudate cells, primary brain mixed glial cultures, peripheral blood leukocytes	Not listed	Not listed
35. Cai (2013) - HSV-1 (F) - UV-IA, gB	Vero cells	TLR2, TLR1, and TLR6 were involved (TLR2/1 to a lesser extent). Some interaction of gB with TLR1 or TLR6 in the absence of TLR2. TLR4 was not involved.	CD14 was not involved	Not directly listed	gB	IL-8	Human - HEK-293, THP-1	Not directly tested - TLR4-transfected HEK293 cells did not respond to purified gB, influenza A virus HA purified by the same method also did not trigger NF-κB activation	Influenza A virus HA purified by the same method also did not trigger NF-κB activation
82. Liu (2013) - HSV-2 (G) - infectious	Vero cells	TLR4 was involved. TLR2, TLR1, and TLR6 were not tested.	CD14 was not tested here	Not directly listed	Not listed/identified	IL-6, IFN-β	Human - cervical epithelial cells	Not listed	Not listed
90. Sen (2013) - HSV-1 (F and Us3 mutants) - infectious	Vero cells	Us3 inhibited TLR2 signaling.	CD14 was not tested here	Us3 interferes with TLR2 signaling	Not listed/identified (Us3) was not listed as directing interacting with the exogenous portion of TLR2)	IL-8, IL-6 in Us3 deficient HSV-1 mutants	Human - HEK-293 Mice - RAW264.7	Not listed	Not listed
36. Ariza (2014) - HHV-6A, U45, HHV-8, ORF54, HSV-2, UL50, VZV, ORF8, dUTPase	E. coli BL21 (DE3)plyS	TLR2 and TLR1 were involved. TLR6 was partially involved. TLR4 was not tested.	CD14 was not tested here	Not directly listed	dUTPase	IL-10, IL-12p70, IL-1β, IL-6, IL-8, and TNF-α (lowest concentration of HHV-6A, HHV-8 and VZV), IL-6, IL-8 (lowest concentration of HSV-2), all dUTPases induced all cytokines at the highest concentration of protein	Human - DCs, HEK-293, PBMCs	Free of detectable levels of LPS, peptidoglycan (SLP-HS), DNA or RNA, no response to human dUTPase purified in the same system	Not directly tested – free of detectable levels of LPS, peptidoglycan (SLP-HS), DNA or RNA, no response to human dUTPase purified in the same system
83. Liu (2014) - HSV-2 (G) - infectious	Vero cells	TLR4 was involved. TLR2, TLR1, and TLR6 were not tested.	CD14 was not tested here	Not directly listed	Not listed/identified	IFN-β	Human - cervical epithelial cells	Not listed	Not listed
28. Guo (2015) - HSV-1 - infectious	Vero cells	Chlorogenic acid (CGA) interferes with TLR2 and TLR9 signaling reduces the proinflammatory outcome during HSV-1 infection.	CD14 was not tested here	TLR2 and TLR9 may contribute to non-protective hyperinflammatory response to HSV-1 infection.	Not listed/identified	TNF, IL-6	Mice - BV2	Not listed	Not listed
37. Lucinda (2017) - HSV-1 (EK)	Vero cells	TLR2 and TLR9 are involved in host survival during HSV-1 infection but are not necessary for all cytokines.	CD14 was not tested here	TLR2 in combination with TLR9 may regulate the response to HSV-1 as in their absence, mice succumb to HSV-1 infection.	Not listed/identified	MCP-1, IFN-β, IFN-α, iNOS, IL-1β, IL-5, IL-10	Mice - C57BL/6, thioglycolate-elicited peritoneal macrophages, TG/spleen cells	Not listed	Not listed
80. Brun (2018) - HSV-1 (SC16) - infectious	Vero cells	TLR2 was involved. TLR1, TLR6, and TLR4 were not tested.	CD14 was not tested here	suggest that neuronal TLR2 plays an important role in neuropathogenesis in the enteric nervous system via an inflammatory response resulting in more severe neuronal damage.	Not listed/identified here, potentially gB, gH/gL	Decreased CCL2, and increased Cxcl11 and Cxcl9 in TLR2-deficient mice	Mice - C57BL/6	Utilized an equal volume of Vero cell lysate as a sham infection control	Utilized an equal volume of Vero cell lysate as a sham infection control
38. Uyangaa (2018) - HSV-1 (McKrae, KOS) - infectious, UV-IA, HSV-1 peptide gB498-505 (SSIEFARL)	Vero cells	TLR2 was involved in combination with TLR9. TLR1, TLR6, and TLR4 were not tested.	CD14 was not tested here	TLR2 TLR9 combined ablation resulted in enhanced mortaliity and encephalitis and low inflammatory cell recruitment in the vaginal tract.	Not listed/identified, potentially gB, gH/gL	IL-6, TNF, GM-CSF, CCL2, CCL3, CCL7, CCL4, CCL5, CCL7	Mice - C57BL/6, OT-II	Not listed	Not listed
84. Lv (2018) - HSV-2 (G) - infectious, UV-IA	HEK-293T, Vero cells	TLR4 was involved. TLR2 and TLR9 were upregulated post-HSV-2 infection.	CD14 is not expressed by HEC-1-A cells	Not directly listed	ICP0	Not listed	Human - HEC-1-A, VK2, VK2/ E6E7, Ect1/E6E7, End1/E6E7, U937	Not directly tested - HEC-1-A cells don't express CD14 and don't activate AP-1 in response to LPS	Not listed
85. Laval (2019) - PRV (Becker, Bartha, PRV 233) - infectious, UV-IA	PK-15	TLR2 was involved. TLR1, TLR6, and TLR4 were not tested.	CD14 was not tested here	TLR2 mediates a lethal cytokone response to PRV and TLR2 may be a receptor required for PRV spread.	Not listed/identified, potentially gB	IL-6, G-CSF	Mice - C57BL/6	Not listed	Not listed
53. Yan (2005) - HPV - 6bL1-VLP	SF9	TLR4 was involved. TLR2, TLR1, and TLR6 were not tested.	CD14 was not tested here	Not listed in regard to infection	VLPs were composed of capsid protein L1	IL-10	Human - monocyte-derived DC and LC	<10 EU/mL	Not listed
54. Yang (2005) - HPV - 16L1 VLP	SF9	TLR4 was partially involved in recognition of HPV and in activating Th cell-independent responses. TLR2, TLR1, and TLR6 were not tested.	CD14 was not tested here	The VLP based vaccine may activate B cells for the induction of a T cell-independent immune response.	VLPs were composed of capsid protein L1	MIP-1α, RANTES, KC, G-CSF, IL-6	Mice - 129/Sv-C57BL/6, C3H/HeOuJ, splenic B cells	0.058 EU/mL	Crude Sf9 cell lysate did not activate a response
96. Wang (2005) - VZV, RSV - infectious, UV-IA	HELF	TLR2 was involved. TLR1 and TLR6 were not tested. TLR4 was not involved. VZV only activated a cytokine response in human cells, not murine cells. RAW cells expressing human TLR2 did not activate a cytokine response, but HEK cells expressing either human or mouse TLR2 both activate NF-κB in response to VZV. RSV did not activate NF-κB in hTLR2/CD14 transfected HEK cells.	CD14 enhanced the TLR2 response	suggest that TLR2 may be involved in severe complications associated with VZV infection.	Not listed/identified	IL-6, IL-8, TNF	Human - HEK-293, PBMC, primary monocytes, primary macrophage Mice - RAW264.7, embryonic fibroblast	Not directly tested - TLR4 transfected HEK293 cells did not activate NF-κB with VZV, polymyxin b did not inhibit the response to VZV HELF infected cells	Not listed - no mycoplasma was detected
97. Yu (2011) - VZV (Oka vaccine strain) - infectious, UV-IA	Not listed, Varilrix vaccine	TLR2 and TLR4 were not involved in the production of IFN-α. Whereas TLR9 was partially involved.	CD14 was not tested here	Not listed in regard to surface TLRs	Not listed/identified	IFN-α (not TLR2 or TLR4-dependent)	Human - PBMCs	Not listed	Not listed
Baltimore Classificiation: Class II
43. Jin (2020) - PPV - NS1	HEK-293	TLR2 was involved. TLR1, TLR6, and TLR4 were not tested.	CD14 was not tested here	suggest that PPV NS1 may be a mechanism for the virus to regulate the host innate immune response.	NS1	IL-6, TNF	Human - HEK-293T	Not directly tested - plasmids for NS1 were amplified in E. coli DH5a	Not listed
44. Xu (2022) - PPV (PPV1 HN-4) - infectious, UV-IA	PK-15	TLR2 was involved. TLR1, TLR6, and TLR4 were not tested.	CD14 was not tested here	TLR2 may have a role in mediating PPV1 apoptosis and that this NF-κB mediated process may result in a cytokine storm that leads to severe damage post-infection.	Not listed/identified	Not listed	Porcine - PK-15	Not listed	Not listed
Baltimore Classificiation: Class IV
106. Chen (2015) - DENV serotype 2 (Den2STp7c6, 16681) - infectious, UV-IA, Capsid protein, PrM, envelope, NS1, NS2A, NS2B, NS3, NS4A, NS4B, NS5	C6/36, Baculovirus (all proteins), E. coli (NS1)	TLR2 and TLR6 were upregulated in infected PBMC and in response to NS1. Blocking TLR2 and TLR6 diminished the cytokine response to infection/NS1. TLR1 and TLR4 were not tested.	CD14 was not specifically tested here	The response to DENV, specifically NS1, may have a role in immunopathogenesis as the lack of TLR6 prevents death in mice.	NS1	IL-6, TNF (by infectious DENV, not UV-IA DENV and by NS1 alone)	Human - PBMC, HEK293 Mice - C57BL/6, murine peritoneal macrophages	Not listed	Not listed
107. Modhiran (2015) - DENV, WNV, YFV - NS1	Drosophila S2, CHO cells	TLR4 was involved for the recognition of NS1. TLR2 was not involved. TLR1 and TLR6 were not tested.	CD14 was not tested here	Recognition of NS1 by TLR4 may lead to vascular leakage.	NS1	TNF, IL-6, IL-1β, IFN-β, IL-12	Human - PBMCs, HEK-293, HMEC-1 Mice - bone marrow macrophage	NS1 had <0.1 EU/ml. Polymyxin B did not inhibit the response to NS1.	Untransfected or empty vector–transfected cells had no response and the response to NS1 was removed by depleating NS1.
108. Modhiran (2017) - DENV - NS1	Drosophila S2, E. coli, Vero cells	TLR2, TLR1, and TLR6 were not involved. TLR4 was responsible for the recognition of NS1.	CD14 was not tested here	NS1 recognition may result in vascular monolayer disruption.	NS1	IL-6 (low level for insect-derived NS1 compared to E. coli-derived)	Human - PBMC Mice - bone marrow macrophage	E. coli-derived NS1: 0.55 EU ml^− 1 Insect-derived NS1: not detectible. Polymyxin B did not impact the insect-derived NS1, but did impact E. coli-derived NS1 at lower concentrations	suggest that E. coli-derived NS1 likely contains E. coli related contaminants
110. Aguilar-Briseño (2020) - DENV serotype 1, 2, 3, 4 (16007, 16681, H87, 1036, H241) - infectious, UV-IA, WNV (strain NY99), CHIKV (La Reunion OPY1), ZIKV (SL0216)	DENV - C6/36, WNV - Vero, CHIKV/ZIKV - Vero E6,	TLR2/6 was involved in the recognition of all DENV serotypes, but not in the recognition of WNV, CHIKV, or ZIKV. TLR1 and TLR4 were not involved.	CD14 was involved	suggest a potential role for TLR2 in vascular intgerity during DENV infection.	Not listed/identified here	IL-6, IL-8, MCP-1, CXCL6, TNF, IFN-α, IFN-β, IFN-γ, IP-10	Human - PBMC, HEK293	Not directly tested - TLR4 was not involved	Not listed
111. Aguilar-Briseño (2022) - DENV serotype 1, 2, and 4 - infectious, immature virions	C6/36	TLR2/6 was involved. TLR1 was not involved. TLR4 was not tested.	CD14 was involved	TLR2 appears to be involved in the initiation and resolution of the inflammatory response to DENV.	Not listed/identified	TNF, IL-1β, IL-6	Human - LoVo, HEK-293, PBMCs, HUVEC	Not listed	Not listed
203. Düesberg (2002) - HCV - 14 lipopeptides derived from the HCV genome with or without a Pam3Cys-coupled synthetic peptide	SMPS 350 (peptide synthesizer)	HCV core-derived lipopetides only activate TLR2 and TLR4 in the presence of a lipopeptide derivative.	CD14 was not tested here	Not listed	Core protein derivates did not activate TLR2 or TLR4 in the absence of lipopeptide addition	Not listed	Human - HEK-293 Mice - BA/F3	No detectible LPS, except LP118-142	Not listed - used TLR2 vs. TLR4 transfected cells but LPS alone activated TLR2 transfected cells
17. Dolganiuc (2004) - HCV - HCV core, NS3, NS4, and NS5, mutated proteins, E2	Core, NS3, NS4, NS5 - BioDesign (E. coli), E2, core (aa 2–192) and NS3 (aa 1450–1643) proteins - Austral Biologicals (E. coli), E2 - Immuno Diagnostics (baculovirus)	TLR2 was involved. TLR1 and TLR4 were not involved. TLR6 was not tested.	Independent of CD14 expression	Not directly listed	HCV core and NS3 protein	IL-8, TNF, IL-6	Mice - C57BL/6, macrophage Human - PBMC, HEK-293 Hamster - CHO	<0.01 EU/mL	Not listed
52. Machida (2006) - HCV - infectious, UV-IA, HCV core, E1, E2, NS3, NS4B, NS5A, and NS5B	Raji cells	TLR4 was involved in the response to NS5A. TLR2, TLR1, and TLR6 were not tested.	CD14 was not tested here	suggest that a/some HCV protein(s) may be inducing an antiviral response whereas others inhibit the antiviral response	NS5A	IFN-β, IL-6	Human - Raji, HepG2, Huh7, and HEK293 cells	Not listed	Not listed
18. Chang (2007) - HCV - HCV core, NS3 protein	Not listed, purchased from BioDesign (Saco, ME, USA)	TLR2, TLR1, and TLR6 were involved in human systems. TLR2 and TLR6 only were involved in mouse systems. TLR4 was not involved.	CD14 was not tested here	Not directly listed	HCV core and NS3 protein	TNF, IL-10, IL-8, IL-6	Human - HEK-293, primary monocyte-derived macrophage Mice - C57BL/6	0 EU at 10μg/mL protein	Not listed
19. Hoffmann (2009) - HCV - HCV core, HCV VLP, envelope-deficient HCV supernatants containing core, infectious, E1 and E2	Core 1– 119 BioDesign (E. coli), core 2–192 Austral Biologicals (E. coli), core aa 1–119 (E. coli), E1 and E2 (gWiz plasmid), VLP (baculovirus)	TLR2 was involved in recognizing core alone, but not with infectious HCV, HCV VLP, or envelope-deficient HCV supernatants containing core. TLR4 was not involved. TLR1 and TLR6 were not tested.	CD14 was not tested here	Not directly listed	Monomeric HCV core	Not listed	Hamster - CHO Human - HEK-293, hepatocytes, Huh-7.5	Core aa 1-119 was endotoxin free, heat inactivated core protein	Not listed
20. Chung (2010) - HCV - core protein	Not listed, purchased from Biodesign International	TLR2 was involved. TLR4 was not involved. TLR1 and TLR6 were not tested.	CD14 was not tested here	HCV core protein may impact the hyporesponsiveness of TLR innate immunity.	Core protein	IL-6, IL-8	Human - HEK-293, MM6, primary monocytes-derived DCs	Not directly tested - HEK293 cells expressing TLR4 did not respond to the core protein.	Not listed
21. Swaminathan (2014) - HCV, HIV-1 -HCV core protein, infectious HIV-1	HIV-1 - HEK-293 HCV core - E. coli	TLR2 was involved. TLR6, not TLR1 was proposed to be involved. TLR4 was not tested here.	CD14 was not tested here	HCV core protein may contribute to an enhancement in HIV-1 infection of macrophages.	HCV core	TNF, IL-6	Human - primary monocytes, THP-1, HEK-293T, U1	Not listed for the E. coli-derived protein	Compared to β-galactosidase alone from the same company.
22. Rajalakshmy (2015) - HCV - NS3	Sigma (E. coli)	TLR2/6 was involved. TLR1 was not involved. TLR4 was not tested.	CD14 was not tested here	Not directly listed	NS3	IL-6, IL-8, TNF, IL-1β	Human - CHME3	Not listed for the E. coli-derived protein	Not listed
116. Zhang (2016) - HCV - core (amino acids2–192)	Meridian E. coli(?)	TLR2-dependent macrophage polarization was blocked by HCV core. TLR1, TLR6, and TLR4 were not tested.	CD14 was not tested here	HCV core may interfere with TLR2/STAT signaling preventing monocyte differentiation to M1/M2macrophage and inhibits macrophage phagocytosis.	HCV core	TNF and IL-10 were reduced for M1 and M2 macrophage from HCV infected patients	Human - PBMC, monocytes, CD4+ T cells, monocyte-derived macrophage	<1pg/mL	Compared to β-galactosidase alone from the same company.
45. Ponterio (2019) - Norovirus (GII.4, Hu/GII.4/00/ IT) - VLP	Baculovirus	TLR2 and TLR5 were involved. TLR4 was not involved. TLR1 and TLR6 were not tested.	CD14 was not tested here	Not directly listed	Not listed/identified	Not listed	Human - HEK-293	Not directly tested - HEK293 cells expressing TLR4 did not respond to the VLP. Polymyxin B did not inhibit the response.	Not listed. Samples were visually checked for baculovirus contamination and none were observed.
120. Dosch (2009) - SARS-CoV (Urbani, HCoV-229E) - SARS pseudovirus, infectious, S protein, E protein	S protein - Baculovirus D3252, E protein - bacterially expressed	TLR2 was involved. TLR4, TLR1, and TLR6 were not tested.	CD14 was not tested here	S protein may have a role in the activation of proinflammatory mediators resulting in the recruitment of innate immune cell migration to the site of infection.	S protein	CCL15, CCL16, CCL19, IL-12A, CXCL10, CXCL11, MIP-1β, IL-1β, IL-6, TNF, IL-8	Human - PBMC, HEK-293, THP-1	<0.15 endotoxin units (EU) per μg	Not listed
121. Sohn (2020) - SARS-CoV-2 - nucleocapsid protein, S1 protein, Spike RBD	N - Baculovirus Insect cells, S1 - HEK-293, S2 - Baculovirus Insect cell, Spike RBD - HEK-293	TLR4 and downstream signaling molecules are upregulated in COVID-19 patients. S2 and N proteins weren't directly shown to upregulate a TLR4 response, but did activate proinflammatory cytokines.	CD14 was upregulated in COVID-19 patients	TLR4 signaling may be involved in the pathological inflammation associated with SARS-CoV-2 infection.	S2 and N proteins upregulated inflammatory cytokines in human PBMCs and MDMs but not in A549s.	TNF, IL-1β, IL-6, IL-12p40, IFN-β (for N, S1, RBD, not S2), IL-10	Human - PBMC, primary monocyte derived macrophage, A549	< 1.0 EU per μg of the protein for each protein	Not listed
125. Khan (2021) - SARS-CoV-2 - S1, S2, N, M, E proteins	S1 - HEK-293, S2 - HEK-293, N - HEK-293, M - E. coli, E - E. coli	TLR2 was involved with TLR1 and TLR6 being redundant in the recognition of S proteins. TLR4 was not involved.	CD14 was not tested here	suggest that TLR2 may be involved in the cytokine storm seen during SARS-CoV-2 infection.	S1, S2, and the S protein trimer all activated TLR2. N, M, and E proteins did not activate a response.	IL-6, TNF, IL-1β, CXCL1, CXCL2, CCL2	Human - HEK-293, THP-1, A549, Calu3, PBMC Mice - C57BL/6, bone marrow macrophage, primary lung epithelial cells, RAW-264.7	Not directly tested - heat denaturing S proteins didn't activate a response, only E protein listed < 0.1 EU/μg protein	Not listed
123. Shirato (2021) - SARS-CoV-2 - S1 protein	ArigoBio E. coli	TLR4 was involved. TLR2 was not involved. TLR1 and TLR6 were not tested.	CD14 was not tested here	The activation of TLR4 by S1 protein may result in excessive inflammation during SARS-CoV-2 infection.	S1 protein	TNF, IL-6, IL-1β	Mice - C57BL/6, peritoneal exudate cells, RAW264.7 Human - THP-1	< 0.1 EU/μg of the protein	Not listed
124. Zhao (2021) - SARS-CoV-2 (HB-01), MHV (A59), HCoV-229E - infectious, S protein trimer vs RBD/NTD	17CL-1 cells, Huh7 cells, Expi293F cells	TLR4 was involved. TLR2 was not involved. TLR1 and TLR6 were not tested.	CD14 and MD2 both enhanced the response	Not listed	Trimeric protein: RBD, NTD, S protein	IL-1β, IL-6	Mice - C57BL/10, Raw264.7, 17Cl-1, bone marrow macrophage, peritoneal macrophage Human - HL60, Huh7, THP-1 Monkey - Vero	Trypsin digest of the proteins almost entirely dimished the response suggesting LPS was not present	Not listed
40. Zheng (2021) - SARS-CoV-2, MHV (USA-WA1/2020, A59) - infectious, UV-IA, E/S protein	SARS-CoV-2 - Vero-E6 cells, MHV - 17Cl-1, E-protein - E. coli, S-protein - HEK-293	TLR2 was involved. TLR1 and TLR6 were not tested. TLR4 was not involved.	CD14 was not tested here	In vivo, the loss of TLR2 protected mice from SARS-CoV-2 associated mortality suggesting TLR2 may have a role in disease development.	E protein was involved. S protein was not involved.	MIP-1α, CXCL1, RANTEs, MCP-1, G-CSF, TNF-α, IFN-γ, IL-1α, IL-6, CXCL10, CCL3	Mice - C57BL/6, K18–ACE-2, BMDM Human - PBMC	E and S proteins contained < 0.1 EU/μg of the protein	Not listed
39. Frank (2022) - SARS-CoV-2 - S1, S2 protein	HEK-293	TLR2 and TLR4 were involved. TLR1 and TLR6 were not tested.	CD14 was not specifically tested here	S1 protein may induce an inflammatory response, particularly in the brain that influences some of the negative behavioral side effects associated with infection.	S1 protein	Nlrp3, IL-1β, IL-6, TNF, CXCL1, IL-10	Rats - Sprague-Dawley rats, microglia Human - HEK-293	Devoid of endotoxin	Not listed
122. Olajide (2022) - SARS-CoV-2 - S1 protein	CHO cells	TLR4 was involved. TLR2, TLR1, and TLR6 were not tested.	CD14 was not tested here	TLR4 activation may mediate neuroinflammation during infection.	S1 protein	TNF, IL-6	Mice - BV-2 microglial cells	Not listed	Not listed
41. Planès (2022) - SARS-CoV-2 (Occitanie/2020/SCoV2-006) - β-propiolactone inactivated, E protein, S protein, N protein	Vero-E6, E and S protein not listed, N protein - CHO cells	TLR2 was involved. TLR4 was not involved. TLR1 and TLR6 were not tested.	CD14 was not tested here	Not listed	E protein was involved. S and N protein were not involved.	CXCL8	Human - PBMCs, HEK-293, monocytes derived macrophage	Not directly tested - HEK293 cells expressing TLR4 did not respond to the E protein. N protein from Invivogen lists the absence of endotoxin. Purity of S or E protein was not listed.	N protein from Invivogen lists the absence of lipoprotein.
42. van der Sluis (2022) - SARS-CoV-2 (FR2020, B.1.1.7) -	Vero-E6, E-protein - E coli, S protein - HEK-293 cells	TLR2/6 was involved in the recognition of E protein. TLR1 was not involved. TLR4 was not tested.	CD14 was not tested here	Not listed	E protein was involved. S protein as not involved.	While several genes were identified as upregulated by SARS-CoV-2, IL-6 was primarily identified in regard to TLR2	Human - HSPC-pDCs, Calu-3, A549	E and S proteins contained < 0.1 EU/μg of the protein	Not listed
128. Querec (2006) - YFV (YF-17D) - infectious, UV-IA, heat inactivated	SW-480	TLR2 was involved along with TLR7/8, and TLR9. TLR4 did not appear to be involved. TLR1 and TLR6 were not tested.	CD14 was not tested here	TLR2 may be involved in the induction of Th1/Th2 response to YF-17D	Not listed/identified	IL-12p40, IL-6	Human - PBMCs, mDCs, pDCs Mice - C57BL/6, DCs	Not directly tested – used control mock treatment of viral preparation	Not directly tested – used control mock treatment of viral preparation
Baltimore Classificiation: Class V
55. Okumura (2010) - EBOV - VP40 VLP, VP40+GP	HEK-293T	TLR4 was involved. TLR2, TLR1, and TLR6 were not tested.	CD14 was not tested here	TLR4 may be involved in detrimental inflammation associated with Ebola pathogenesis.	VP40+GP (glycoprotein), but primarily GP	IL-6, TNF, IFN-β	Human - HEK-293, THP-1	Not directly tested - heat denaturing in combination with proteinase k treatment.	Not listed
133. Escudero-Pérez (2014) - EBOV (Zaire) - infectious, shed GP, sGP	Vero, HEK-293	TLR4 was involved. TLR2, TLR1, and TLR6 were not tested.	CD14 was not tested here	GP activation of TLR4 may result in detrimental inflammaition resulting in increased vascular permeability.	GP	TNF, IL-6, IL-10, IL-12, IL-8, IL-1β, IL1RA, IL-12p40	Human - HEK-293, HUVEC, PBMC, MDDC, MDM	Did not directly test virus or shed GP. Tested culture supernatants which were <0.25EU/mL.	Not directly tested - used supernatants from GP expressing cells.
134. Iampietro (2017) - EBOV (Mayinga) - infectious, vaccine HPIV3 expressing GP or where HN and F are replaced by GP, VP40, shed GP	HEK-293T, Vero cells	TLR4 interacted with GP, not VP40. TLR4 was involved in infection as well. TLR2, TLR1, and TLR6 were not tested.	CD14 was not tested here	GP may interact with TLR4 to increase monocyte differentiation increasing host susceptibility to infection.	GP, not VP40	TNF	Human - HEK-293, SupT1, THP-1, Jurak cells, PBMCs, primary T cells, MDDC	Not listed	Not listed
135. Lai (2017) - EBOV - GP	Drosophila S2	TLR4 was involved. TLR2, TLR1, and TLR6 were not tested.	CD14 was not tested here	Not listed in regard to infection	GP	TNF, IL-1β, IL-6, IL-2, IL-4, IL-5, IFN-γ, IL-12, IL-10 (not TLR4-dependent), MCP-1, MIP-1β	Mice - bone marrow macrophage, C57BL/6, BALBc Human - THP-1	Not listed	Not listed
136. Younan (2017) - EBOV (Mayinga) - infectious	Not listed	TLR4 was involved. TLR2, TLR1, and TLR6 were not tested.	CD14 was not tested here	The TLR4 antagonist eritoran improved mice survival and reduced viral burden. TLR4-deficient mice were not protected thoug h.	Not listed/identified	TNF, IL-6, IL-9, IL-10, IL-13, CCL3, CCL4, CCL5, CXCL2, CXCL9, CXCL10.	Mice - C57BL/6, neutrophils, T cells	Not listed	Not listed
137. Iampietro (2018) - EBOV (Mayinga) - infectious, vaccine HPIV3/ΔF-HN/EboGP, VP40, GP VLP, shed GP	HEK-293T, Vero cells	TLR4 was involved. TLR2, TLR1, and TLR6 were not tested.	CD14 was not tested here	GP may activate TLR4 dependent inflammation and cell death during Ebola infection.	GP	Not listed	Human - THP-1	Not listed	Not listed
140. Zhou (2005) - LCMV (Armstrong and WE strains) - infectious, UV-IA	LCMV-Arm and -WE were propagated on BHK-21 and L929 cell lines, respectively	TLR2 was involved. TLR1 and TLR6 were not tested. TLR4 was not involved.	CD14 was tested but not directly shown to be needed (no TLR2 only HEK cells)	MyD88, but not directly TLR2, was indicated to be needed for protection from viral burden.	Not listed/identified	IL-6, MCP-1, IL-8, IFN-α	Human - HEK-293 Mice - C57BL/6, P14 TCR-Tg/Thy1.1 (transgene encoding a TCR specific for LCMVGP33), peritoneal macrophage	Not listed - TLR4 HEK cells didn't respond	Not listed
141. Zhou (2008) - LCMV (Armstrong strain) - infectious	BHK-21 cells	TLR2 was involved. TLR1 and TLR6 were not tested. TLR4 was not involved.	CD14 was not tested here	Not directly listed but suggest that exacerbated inflammation during infection leads to increased damage/mortality.	Not listed/identified	MCP-1, RANTES, very little TNF, IL-6 , CD11b-: MCP-1, CD11b+: TNF	Mice - C57BL/6, primary glial cells, immortalized microglial cells	Not listed but TLR4-deficient cells were not impacted	Not listed
16. Bieback (2002) - Measles (AIK-C, Moraten, WT WTF, Bilthoven, Wu5404, Wu5679, and Wu4797, Edmonston, and recombinant) - infectious, UV-IA	Vero, BJAB	TLR2 was involved. TLR1 and TLR6 were not tested. TLR4 was not involved.	Some dependence on CD14 (enhancement)	Not directly listed	H protein, not F protein	IL-1a, IL-1β, IL-12 p40, and IL-6	Hamster - CHO Human - THP-1, primary human monocytes Mice - C3H peritoneal macrophages	10 pg of endotoxin/ml, polymyxin B control	Not listed
51. Kurt-Jones (2000) - RSV - infectious, UV-IA, RSV F, G, and N protein	Lectin purified from RSV A2–infected Vero cells	TLR4 was primarily involved and saw partial dependence on TLR2.	CD14 was involved	TLR4 is needed to control RSV replication	Primarily RSV F protein	IL-6, IL-8, TNF	Human - PBMC (monocytes) Mice - peritoneal macrophages	Not directly tested – used polymyxin B control, and trypsin digest of RSV F protein	Not tested
148. Haynes (2001) - RSV (A2 strain), IAV (HKx31 mouse adapted flu) - infectious	RSV - Vero cells IAV - egg grown	TLR4 was involved for RSV, not IAV. TLR2, TLR1, and TLR6 were not tested.	CD14+ cells were diminished in the absence of TLR4	TLR4 is needed to control RSV replication	Not listed/identified	IL-12	Mice - C57BL/6	Not listed	Not listed
149. Haeberle (2002) - RSV (A2) - infectious and UV-IA	HepG2 cell line	TLR4 was involved. TLR2, TLR1, and TLR6 were not tested.	CD14 was not tested here	Not listed	suggested F protein	Not listed	Mice - BALB/c, C3H/HeJ, C3H/HeSnJ	<0.125 EU/mL	Not listed
150. Monick (2003) - RSV (A2) - infectious	Not listed, purchased from Advanced Biotechnologies	TLR4 was upregulated in response to RSV and increased LPS sensitivity. TLR2, TLR6, and TLR1 were not tested.	CD14 was not tested here	RSV sensitizes airway epithelial cells to LPS	Not listed/identified	RSV induced low levels TNF and IL-8, RSV+LPS induced high levels of TNF and IL-8	Human - A549, primary lung epithelial cells, human alveolar macrophage	Not listed for RSV	Not listed for RSV
157. Ehl (2004) - RSV (A2) - infectious	HepG2 cell line	TLR4 was not involved. TLR2, TLR6, and TLR1 were not tested.	CD14 was not tested here	No role for TLR4	Not listed/identified	Not listed	Mice - C57BL/10, BALBc	Not listed	Not listed
151. Tulic (2007) - RSV (A2) - infectious, UV-IA	HeLa	TLR4 was involved including the mutations, Asp299Gly and Thr399Ile. TLR2, TLR1, TLR6 were not tested.	CD14 was not tested here	Asp299Gly and Thr399Ile have been associated with severe RSV bronchiolitis in infants.	Not listed/identified	IL-8, IL-6, TNF, IL-10, IL-5, IL-13 (HBEs only)	Human - HEK-293, HBE, PBMC	Not listed	Not listed
154. Murawski (2009) - RSV (A2 strain) - infectious and UV-IA	Vero cells	TLR2/6 and TLR4 were involved. TLR1 was not involved.	suggested CD14 was involved based on previous studies	TLR2, TLR6, and TLR4 were all involved in controlling RSV replication.	Not listed/identified	TLR2/6 and TLR4 were involved in IL-6, MCP-1, RANTES	Mice - C57BL/6, peritoneal macrophages	Not listed but used a Vero cell lysate prep control	Not listed but used a Vero cell lysate prep control
156. Douville (2010) - RSV (Long) - infectious	Hep-2	TLR4 mutations were not involved. TLR2, TLR6, and TLR1 were not tested.	CD14 was not tested here	Asp299Gly and Thr399Ile were not involved here.	Not listed/identified	Not involved in the cytokines tested here	Human - primary PBMCs	Not listed	Not listed for RSV
155. Marr (2012) - RSV (A2, Long, 9320, HLI 1) - infectious	Hep-2	TLR4 was not involved. TLR2, TLR6, and TLR1 were not tested.	CD14 was not involved	No role for TLR4.	Not listed/identified	Not involved in the cytokines tested here	Human - HEK-293	Not listed	Not listed
15. Segovia (2012) - RSV (A2) - infectious	CV-1 cells	TLR2 was involved. TLR4 involvement was minimal. TLR1 and TLR6 were not tested.	CD14 was not tested here	Involved in the inflammasome response.	Not listed/identified	IL-1β, NLRP3	Human - U937, HEK-293 Mice - BMDM	Not listed	Not listed
158. Triantafilou (2013) - RSV (A2)	African green monkey cells	TLR4 was involved in inflammasome activation, TLR2 was not involved	CD14 was not tested here	TLR4 is involved in inflammasome activation.	suggest viroporin	IL-1β	Human - primary lung epithelial cells	Not listed	Not listed
152. Funchal (2015) - RSV (A2) - infectious and F protein	RSV - Hep-2 F protein - Baculovirus Insect Cells	F protein NET formation is TLR4 dependent. TLR2, TLR1, and TLR6 were not tested.	CD14 was not tested here	Not listed	F protein	Not listed	Human - purified neutrophils	F protein - <1EU/1μg protein, used polymyxin B, boiling, proteinase k digest, and anti-F protein controls	Not listed
153. Walpita (2015) - RSV (A2, T/A2, B/18537) - infectious and VLP	Hep-2 for infectious, HEK293 for VLP production	TLR4 was partially involved for the infectious RSV and involved in the response for RSV VLP.	CD14 was not tested here	Not listed	VLPs were composed of F, G, and M protein	IL-6, IL-10, TNF	Human - THP-1 Cotton rats	Not listed	Not listed
Baltimore Classificiation: Class VI
164. Lester (2008) - HIV-1	Not listed	TLR2 and TLR4 were upregulated in those with advanced disease. TLR1 was upregulated in those with chronic, untreated HIV-1. TLR6 expression correlated with HIV-RNA load.	CD14 was not tested here	Not directly listed	Not listed/identified	Not specific to virus alone	Human - PBMC	Not listed	Not listed
165. Berzsenyi (2011) - HIV-1, HCV	Not listed	TLR2 and TLR4 were involved. TLR1 and TLR6 were not involved.	No differences were observed in TLR2/TLR4+ CD14+ monocytes	TLR2 and TLR4 may be associated with increased hepatic necroinflammation.	Not listed/identified	TNF	Human - primary liver biposy, PBMC from HCV/HIV infected patients or healthy donors	Not listed	Not listed
166. Hernández (2011) - HIV-1	Not listed	TLR2 expression was only elevated in single HIV infected patients monocytes. Primariliy focused on coinfection of HIV and other opportunistic pathogens.	CD14 was not specifically tested here	suggest that TLR expression may promote HIV replication and pathogensis primarily in coinfected individuals.	Not listed/identified	Not listed here	Human - PBMC	Not listed	Not listed
172. Henrick (2012) - HIV-1 - (R5-tropic BaL) infectious	TZMbl	sTLR2 reduces HIV-1 infection. TLR1, TLR6, and TLR4 were not tested.	sCD14 did not inhibit IL-8	suggest that sTLR2 may protect infants from HIV-1 present in breast milk.	Not listed/identified	IL-8	Human - breast milk cells, TZMbl, HEK-293T, Caco-2	Not listed	Not listed
167. Hernández (2012) - HIV-1	HEK-293T	Increase in TLR2 and TLR4 expression in mDCs, and only TLR2 in monocytes in response to HIV. TLR1 and TLR6 were not tested.	CD14 was not specifically tested here	suggest that early HIV-1 infection APCs are primarily activated via TLR4, but TLR2 may be important in monocytes and pDCs during HIV infection.	Cytokines were independent of HIV glycoprotein prescence	IL-1β, IL-6, IL-8, TNF	Human - PBMC, monocytes-derived macrophage, monocytes, pDCs, mDC	Not listed	Not listed
174. Nazli (2013) - HIV-1 (ADA) - infectious, UV-IA, gp120	Primary human monocytes derived from PBMC, protein from E. coli and baculovirus expressed	TLR2 and TLR4 recognize gp120. TLR1 and TLR6 were not tested.	CD14 enhanced the TLR2 response	suggest that the recognition of gp120 by TLR2 and TLR4 leads to the production of proinflammatory cytokines subsequently resulting in loss of barrier function.	gp120	IL-8, TNF	Human - endometrial and endocervical tissues, GEC, HEK-293	GECs express TLR4 but not MD-2 or CD14 and are therefore unable to respond to LPS. No detectible LPS in gp120.	Not listed
169. Henrick (2014) - HIV-1 - (R5-tropic BaL) infectious, p17, p24, gp41, gp120	TZMbl, E. coli for HIV-1 related proteins	sTLR2 interacts with HIV-1 related proteins. TLR1, TLR6, and TLR4 were not tested.	CD14 was not specifically tested here	suggest that sTLR2 may play a role in inhibiting the transfer of HIV-1 to the child during breast feeding.	p17, p24, gp41, gp120 (not recognized by TLR2)	IL-8	Human - breast milk cells, TZMbl	Endotoxin levels listed as "little to no endotoxin contamination"). Proteinase K treatment, followed by heat denaturation significantly impacted IL-8 in response to HIV-1 proteins	Not listed
173. Reuven (2014) - HIV-1 - gp41, gp160	RAW264.7	gp41 inhibits TLR2/6 signaling. TLR1 and TLR4 were not tested.	CD14 was not tested here	gp41 may act as a TLR regulatory measure during HIV infection.	gp41, particularly the GXXXG motif drives this inhibition	Inhibits IL-6, TNF, MCP-1	Human - THP-1 Mice - RAW264.7	Not listed	Not listed
170. Henrick (2015) - HIV-1 (R5-tropic BaL) - infectious, p17, p24, gp41, gp120	TZMbl, E. coli for HIV-1 related proteins	TLR2 and TLR1 were involved in the recognition of p17 and gp41. TLR2 and TLR6 were involved in recognizing p24. TLR4 was not involved.	CD14 was not specifically tested here	Not directly listed	p17, p24, gp41, gp120 (not recognized by TLR2)	IL-8, TNF	Human - TZMbl, HEK-293T, primary CD4+ T cells	Tested endotoxin levels in previous studies (listed as "little to no endotoxin contamination"). TLR4 knockdown did not impact cytokine production in response to HIV-1 proteins.	Not listed
168. Vidyant (2017) - HIV-1	Not listed	TLR2 del mutant and genotype was present at a higher freuqency in HIV-1 infected patients.	CD14 was not tested here	The TLR2 −196 to −174 del/del allele and genotype may increase the risk of HIV‐1 infection.	Not listed/identified	Not listed	Human - peripheral blood, CD4+ cells	Not listed	Not listed
171. Henrick (2019) - HIV-1 - infectious, p17, p24, gp41, gp120	HIV-1 proteins - E. coli	TLR2, TLR1, and TLR10 were upregulated by HIV-1 infection and proteins. TLR10 was primarily responsible for the recognition of HIV-1 proteins. TLR6 was not tested. TLR4 siRNA was used for NF-κB activation.	CD14 was not tested here	Not directly listed	gp41, p17, p24, gp120 (not recognized by TLR2)	IL-8	Human - TZMbl, THP-1, primary breast milk cells, MCF-10A	Not directly tested - TLR4 siRNA did not impact the response to p17 or gp41, but did demonstrate a 50% reduction in NF-κB activation in response to p24	Not listed
178. Rassa (2002) - MMTV (LA, FM) - infectious, UV-IA, SU Env protein	Mammary tumors/lactating mammary gland, HEK-293	TLR4 was involved. TLR2, TLR1, and TLR6 were not tested.	CD14 was not tested here	MMTV may activate an antipathogen response to establish infection in normally quiescent cells.	Env protein (SU)	Not listed	Mice - C3H-HeN, C3H-HeJ, BALB-c	Not listed	Not listed
179. Jude (2003) - MMTV (C3H, HeJ) - infected mice	Infected mice	TLR4 was involved. TLR2, TLR1, and TLR6 were not tested.	CD14 was not tested here	The response of TLR4 to MMTV results in immunosuppressive IL-10 potentially allowing MMTV to subvert the innate immune response.	Not listed/identified	IL-10	Mice - C3H-HeN, C3H-HeJ, C57BL/10ScNCr, RAG-1, DCs, macrophage	Samples were treated at 85C and the production of IL-10 was lost	Not listed
180. Burzyn (2004) - MMTV (LA, FM) - infectious, UV-IA	Infected mice	TLR4 was involved. TLR2 potentially contributed to the response. TLR1 and TLR6 were not tested.	CD14 was not tested here	MMTV may increase the number of DCs via TLR4, and potentially TLR2 signaling.	Not listed/identified	TNF, IL-6, IL-12p40, MIP-1α, MIP-1β, MIP-2, RANTES, IP-10	Mice - BALB/c, C.C3H Tlr4lps-d, C3H/HeJ, C3H/HeN, BMDC	Not directly tested - heat denaturing of MMTV for 1h	Not listed
181. Courreges (2007) - MMTV (LA, FM, HP) - infectious	LA, FM - isolated from milk, HP - isolated from DC culture supernatants	TLR4 was involved in the migration of DCs in response to MMTV. TLR2, TLR1, and TLR6 were not tested.	CD14 was not tested here	TLR4 may play a role the maturation and migration of DCs in response to MMTV.	Not listed/identified	Not listed specifically in regard to TLR4	Mice - BALB/c, C3H/HeJ, C3H/HeN, normal mouse mammary gland epithelial, BMDC	Not directly tested - heat denaturing of MMTV for 30m	Not listed
Baltimore Classificiation: Class VII
47. Jochum (1990) - HBV - HBsAg, HBcAg, HBxAg	PLC/PRF/5, Alexander cell, purified from human samples(?)	Inhibited the LPS, VSV, and TNF responses. The role of TLRs had not been identified at this point.	CD14 was not tested here	Induced/reduced various cytokines depending upon the antigen.	HBsAg - inhibit IFN-α, TNF, and GM-CSF, but not IL-1, HBcAg and HBxAg - suppression was less pronounced	Induced IL-1a, IL-1β, HBsAg did not induce TNF, IFN-α, or GM-CSF, whereas HBcAg and HBxAg did to a low level, all reduced the induction of IFN-α in response to VSV/LPS	Human - macrophage, Alexander cell	Not listed	Not listed
48. Vanlandschoot (2002) - HBV - HBsAg	Saccharomyces cerevisiae	Inhibited the LPS response but did not directly correlate this to TLR4. TLR2, TLR1, and TLR6 were not tested.	CD14+ Monocytes interacted with HBsAg	Reduced expression of LPS induced cytokines.	HBsAg - inhibitory	Inhibited LPS induced IL-1β, TNF and IL-2 induced IL-8	Human - PBMC, THP-1	Not listed	Not listed
49. Cheng (2005) - HBV - HBsAg	Cortex Biochem - no platform listed	Inhibited the LPS response but did not directly correlate this to TLR4. TLR2, TLR1, and TLR6 were not tested.	CD14 was not tested here	Reduced expression of LPS induced cytokines.	HBsAg - inhibitory	Inhibited COX-2, IL-18, PGE2, IL-12	Human - PBMC, THP-1	Not listed	Not listed
189. Cooper (2005) - HBV - HBcAg	E. coli strain K302 HBcAg capsids, C-terminally deleted capsids (HBc-144) HEK-293 HBcAg capsids, C-terminally deleted capsids (HBc-144)	TLR2 was involved.TLR1 and TLR6 were not tested. TLR4 was not involved.	CD14 enhanced the TLR2 response	Not listed	HBcAg	HBcAg, but not HBC-144 induced TNF, IL-6, IL-12p40	Human - THP-1, blood-dervied macrophage, HEK-293. Hamster - CHO	Up to 5.6pg of LPS/μg protein	Not tested in the E. coli-derived capsids, utilized HEK-dervied capsids as a comparator
187. Visvanathan (2007) - HBV - HBeAg, HBcAg, empty core particle	HepG2, Huh-7 (PC47, C4B, and Parent), baculovirus	HBeAg +ve - reduced TLR2 expression and TLR2/4 activity. HBeAg -ve - increased TLR2 expression, but not activity.	HBeAg reduced CD14+ monocytes, HBcAg increased CD14+ monocytes	HBeAg reduces TLR2/TLR4 responsiveness. HBcAg/HBeAg -ve does not alter or increase TLR2/4 responsiveness.	HBeAg, HBcAg	HBeAg+ve - reduced TNF and IL-6 in response to TLR2 agonist, and reduced TNF expression in response to HBeAg +ve HBV HBeAg-ve - unchanged TNF and IL-6 in response to TLR2 agonist, and increased TNF in response to HBeAg-ve HBV	Human - CD14+ cells from whole blood	Not listed	Not listed
188. Lang (2011) - HBV - HBeAg, HBcAg	E. coli(?)	TLR2 (colocalization). TLR1, TLR6, and TLR4 were not tested.	CD14 was not tested here	HBeAg blocks TLR2 signaling.	HBeAg	Not listed	Human - Huh7, HEK293, and HEK293T cells	Not listed	Not listed
50. Wang (2013) - HBV - HBsAg	Plasma-derived	Inhibited the TLR2/1 and TLR4 responses.	CD14 was not tested here	Reduced expression of cytokines.	HBsAg - inhibitory	Inhibited IL-12p70, did not induce IL-6, IL-8, TNF, IL-12 p70/p40, or IL-10	Human - PBMC (monocytes), THP-1	Below the level of detection	Not listed
190. Li (2015) - HBV - HBcAg, HBsAg	Mice - pAAV/HBV1.2 plasmid, HBcAg - E. coli, HBsAg - S. cerevisiae	TLR2 was involved. TLR1, TLR6, and TLR4 were not tested.	CD14 was not tested here	TLR2 hinders HBV elimination.	HBcAg	HBcAg induced IL-10, but HBsAg did not	Mice - C57BL/6, HBV carrier mouse, hepatic and splenic mononuclear cells, bone marrow macrophage	Not listed for the E. coli-derived protein or the yeast-derived protein	Not listed for the E. coli-derived VLP or the yeast-derived VLP
192. Song (2019) - HBV - infectious, HBsAg	HBV -HepG2.2.15 cells, control was from HepG2 HBsAg - purified human serum	TLR2 was involved. TLR1 and TLR6 were not tested. TLR4 was not involved.	CD14 was not tested here	Not listed	HBsAg	IL-1β, TNF, IL-10	Human - PBMC (monocytes), THP-1	<1pg/mL	Not listed
191. Yi (2020) - HBV - HBcAg	E. coli	TLR2 was involved. TLR1, TLR6, TLR4 were not tested.	CD14 was not tested here	Suggest a favorable inflammatory response induced by HBcAg.	HBcAg	IL-6, TNF	Human - PBMC monocytes to polarize to M1/M2 macrophage, PBMC CD8+ T cells	Not listed	Not listed
193. Zhang (2020) - HBV (genotype D, serotype ayw) - infectious and UV-IA	HepG2 cell line	TLR2 was involved. TLR1, TLR6, TLR4 were not tested.	CD14 was not tested here	TLR2 may be involved in regulating replication since TLR2 blocked cells had enhanced viral replicaton.	Suggested HBsAg	IL-1β, IL-6, TNF	Human - primary human hepatocytes	Not listed	Not listed
194. Li (2021) - WHV, HBV (genotype D, serotype ayw)	HepG2.2.15 cells	TLR2 and possibly TLR5 for WHV were involved. TLR1, TLR6, or TLR4 were not tested.	CD14 was not tested here	Not listed	Not listed/identified	IL-6, IL-10, TNF	Mice - C57BL/6, spleen B-cells	Not listed	Not listed
